# Supplementary material for: Long-Term Hemostatic and Endothelial Dysregulation Associated with Cardiovascular Events in Survivors of COVID-19 Previously Admitted to the ICU
Source: Int J Mol Sci. 2025 Jul 17;26(14):6854. doi: 10.3390/ijms26146854 (PMC12294816; doi:10.3390/ijms26146854)
Supplement: Supplementary file 1 [file ijms-26-06854-s001.zip]

Archive with 1 entries (1 files):
- ijms-3754462-supplementary.pdf
